# Supplementary material for: Accessory Gene Regulator (agr) Allelic Variants in Cognate Staphylococcus aureus Strain Display Similar Phenotypes
Source: Front Microbiol. 2022 Feb 25;13:700894. doi: 10.3389/fmicb.2022.700894 (PMC8919982; doi:10.3389/fmicb.2022.700894)
Supplement: Supplementary file 5 [file Data_Sheet_1.xlsx]

## Sheet: TABLE S1
TABLE S1. Strains and plasmids.
Strain or plasmid	Description
Newman	agr group I prototype
N315	agr group II prototype
MW2	agr group III prototype
XQ	agr group IV prototype
RN4220	Restriction-deficient mutant of NTCT8325-4
ΔagrB/D/C-Newman	agr group I prototype,ΔagrB/D/C
Newman-agrI	ΔagrB/D/C-Newman::pagrB/D/C- I(congenic agr-I, Newman)
Newman-agrII	ΔagrB/D/C-Newman::pagrB/D/C-II(congenic agr- II, N315)
Newman-agr III	ΔagrB/D/C-Newman::pagrB/D/C- III(congenic agr-III, MW2)
Newman-agrIV	ΔagrB/D/C-Newman::pagrB/D/C-IV(congenic agr-IV, XQ)
Δagr-N315	agr group Ⅱ prototype,Δagr
N315-agrI	Δagr-N315::pagr- I(congenic agr-I, Newman)
N315-agrII	Δagr-N315::pagr-II(congenic agr- II, N315)
N315-agr III	Δagr-N315::pagr- III(congenic agr-III, MW2)
N315-agrIV	Δagr-N315::pagr-IV(congenic agr-IV, XQ)
Plasmids
pagrB/D/CF	Shuttle vector pBT2 (CmR）containing agrB/D/C up homologous arm sequence
pagrB/D/C	Shuttle vector pBT2 (CmR）containing agrB/D/C homologous arm sequenc
pagrB/D/C- I	pagrB/D/C containing agr-I
pagrB/D/C- II	pagrB/D/C containing agr-II
pagrB/D/C- III	pagrB/D/C containing agr-III
pagrB/D/C-IV	pagrB/D/C containing agr-IV
pagr	Shuttle vector pBT2 (CmR）containing agr homologous arm sequenc
pagr- I	pagr containing agr-I
pagr- II	pagr containing agr-II
pagr- III	pagr containing agr-III
pagr-IV	pagr containing agr-IV

## Sheet: TABLE S2
TABLE S2. Oligonucleotide primers used .
primer name	Sequence(5’to 3’)	Restriction Enzyme site
UL	CCCAAGCTTACCTTTTCCAACATTAGACTT	Hind III
UR	ACGCGTCGACTTTTACACCACTCTCCT	Sal I
DL	CGGGATCCCCATAAGGATGTGAATGTA	Hind III
DR	CGGAATTCAAATTGCGCCATAGGATT	Sal I
AL	ACGCGTCGACTTGAATTATTTTGATAA	Sal I
AR	CGCGGATCCCTAGTTGTTAATAATTTCA	BamH I
pBT2-Hind III	GCAGTACCGGCATAACCAAG
OL	ATAAGAAGCGCCCGAAATAAT
OR	TCACGGAGTAGGAAATTATAGCAT
Agr-up-F	CCCAAGCTTTCTCCCCTTCTTTATTACA	Hind III
Agr-up-R	ATGCGTCGACTTTTACACCACTCTCCTC	Sal I
agr-down-F	CGGGGTACCTAAGATAATAAAGTCAGTTA	Kpn I
agr-down-R	TTTGAATTCTTTTGTTCTGTTGATTTG	EcoR I
agr-p-F	CGGAATTCGAAGCGCCCGAAATAATAT	EcoR I
agr-p-R	CGGGGTACCTTATATTTTTTTAACGTTTCTCACC	Kpn I

## Sheet: TABLE S3
TABLE S3. Oligonucleotide primers used for qRT-PCR.
Primer	Sequence(5'to3')
agrA-F	CGAAGACGATCCAAAACAAAGA
agrA-R	TAAGGATTATCAGTTGCGAGGG
aur-F	AGCACTTTATCACCAGCAGCAT
aur-R	GCTTTGACCGCATCACTCTTT
hla-F	ATGAATCCTGTCGCTAATGCC
hla-R	CACTTTTGTTAGCACCTTCTTCG
hlb-F	TTACTGACAATAGTGCCAAAGCC
hlb -R	AGTTTGGATACAAAACGGTCGA
hld-F	GGTGGGACAAAACTGAAGGTAGC
hld-R	TGCTATCATTATCGAATCCACAACC
hlgb-F	TGGTTGGGGACCTTATGGAA
hlgb-R	TGTTGCGCTATGAAGTTTTGG
pvlF-F	GGGACATGACCATACGAGACAA
pvlF-R	AGACCAATAGCCCCAGAAACC
psmα-F	CTTTCACATGGGTATCATTGCAG
psmα-R	CAATAGCCATCGTTTTGTCCTC
psmβ-F	ATCGTTGAAAATGGCGTAGGT
psmβ-R	AGTATTTGCGATTGCTTCTGCT
RNAIII-F	GGGGCTCACGACCATACTTA
RNAIII-R	TTCCTTGGACTCAGTGCTATGT

## Sheet: TABLE S4
TABLE S4. Typical proteins of spectrum analysis of 25 kDa bond in agr alleles.
Description	Score	AAs	MW [kDa]
[protein=serine protease SplB] [protein_id=WP_001039447.1]	641.778	240	26.0805
[protein=serine protease SplF] [protein_id=WP_001038688.1]	621.339	239	25.6392
[protein=serine protease SplD] [protein_id=WP_001038704.1]	448.651	239	25.6623
[protein=serine protease SplE] [protein_id=WP_001038759.1]	343.305	238	25.6634
[protein=alpha-hemolysin] [protein_id=WP_000857483.1]	130.251	319	35.951
[protein=serine protease SplA] [protein_id=WP_001039423.1]	124.611	238	25.8603
[protein=serine protease SplC] [protein_id=WP_001038867.1]	49.9411	239	26.0824
[protein=superoxide dismutase] [protein_id=WP_000863556.1]	41.1983	199	22.6973
[protein=N-acetylmuramoyl-L-alanine amidase] [protein_id=WP_001170264.1]	22.3363	334	35.8137
[protein=cysteine hydrolase] [protein_id=WP_000088195.1]	20.6966	186	20.7168

## Sheet: TABLE S5
TABLE S5. Typical proteins of spectrum analysis of 35 kDa bond in agr alleles.
Description	Score	AAs	MW [kDa]
[protein=alpha-hemolysin] [protein_id=WP_000857483.1]	1541.62	319	35.951
[protein=sphingomyelin phosphodiesterase] [protein_id=WP_000283440.1]	1091.08	274	31.2364
[protein=bi-component gamma-hemolysin HlgCB subunit C] [protein_id=WP_000916713.1]	386.269	315	35.5919
[protein=staphopain B] [protein_id=WP_001088780.1]	204.368	393	44.4913
[protein=bi-component gamma-hemolysin HlgAB/HlgCB subunit B]	197.306	325	36.6883
[protein=metal ABC transporter substrate-binding protein] [protein_id=WP_000737654.1]	138.214	309	34.719
[protein=class I fructose-bisphosphate aldolase] [protein_id=WP_001031413.1]	102.704	296	33.0341
[protein=foldase] [protein_id=WP_000782121.1]	100.128	320	35.6157
[protein=fructose-bisphosphate aldolase] [protein_id=WP_001131841.1]	85.7269	286	30.8167
[protein=serine protease] [protein_id=WP_000676548.1]	78.3963	336	36.3036
